# Supplementary material for: Application of unmanned aerial system structure from motion point cloud detected tree heights and stem diameters to model missing stem diameters
Source: MethodsX. 2022 May 13;9:101729. doi: 10.1016/j.mex.2022.101729 (PMC9157555; doi:10.1016/j.mex.2022.101729)
Supplement: Supplementary file 1 [file mmc1.zip]

Archive with 1 entries (1 files):
- mmc1.R
