# Supplementary material for: Application of unmanned aerial system structure from motion point cloud detected tree heights and stem diameters to model missing stem diameters
Source: MethodsX. 2022 May 13;9:101729. doi: 10.1016/j.mex.2022.101729 (PMC9157555; doi:10.1016/j.mex.2022.101729)
Supplement: Supplementary file 2 [file mmc2.zip › mmc2.R]

###############################################################################
###############################################################################
###                                                                         ###
###     This script spatially matches detected UAS heights and extracted    ###
###     DBH values and then filters them based on a regional height to DBH  ###
###     relationship.                                                       ###
###     Supplemental Script 2 for Swayze & Tinkham - MethodsX Paper         ###
###                                                                         ###
###############################################################################
###############################################################################

###############################################################################
###############################################################################
#####################      Install/ Load Packages       #######################
###############################################################################
###############################################################################
install.packages("pacman")
library(pacman)

pacman::p_load(ggplot2, rgeos, propagate, dplyr, ggpubr, gridExtra)


###############################################################################
###############################################################################
######################     DIRECTORY ESTABLISHMENT      #######################
###############################################################################
###############################################################################

###############################################################################
### Identify the root directory that will contain all files and sub folders ###
###############################################################################
rootDir <- ("C:/Users/neals/Desktop/engine")
setwd(rootDir)

###############################################################################
### Create new output folders and points for necessary directories          ###
###############################################################################
dir.create(file.path(rootDir, "/outputs/04_merged_tree_csv"))
dir.create(file.path(rootDir, "/outputs/05_figures"))
regional_input <- file.path(rootDir)
tree_input <- file.path(rootDir, "/outputs/03_single_tree_csv")
tree_output <- file.path(rootDir, "/outputs/04_merged_tree_csv")
figure_output <- file.path(rootDir, "/outputs/05_figures")

### Starting Time #############################################################
start_time <- Sys.time()

###############################################################################
#####################      PROCESSING STARTS BELOW      #######################
###############################################################################

###############################################################################
### Load in regional data that will be used to generate a height to DBH     ###
### relationship for filtering the matched point cloud height and DBH       ###
### values. The example data accompanying the script includes 19 ponderosa  ###
### pine-dominated plots from the United States Forest Service Forest       ###
### Inventory and Analysis program. These plots were filtered to ensure     ###
### they were of a similar site index as the study site.                    ###
###############################################################################
setwd(regional_input)
regional.trees <- read.csv("fia_pipo_trees.csv")

###############################################################################
### Call out the height and DBH fields for modeling their relationship.     ###
###############################################################################
dbh.cm <- regional.trees$dbh.cm
ht.m <- regional.trees$ht.m

###############################################################################
### Generate model of regional height to diameter relationship and store    ###
### the model coefficients (fit.parameters).                                ###    
###############################################################################
dbh.mod <- nls(dbh.cm ~ b * ht.m^z, 
               start = list(b = 2.2, z = 1))
summary(dbh.mod)
regional.dbh.parameters <- dbh.mod$m$getPars()

###############################################################################
### Generate prediction bounds for height to DBH relationship to use in     ###
### filtering the matched point cloud height and DBH values.                ###
###############################################################################
new.dat <- data.frame(ht.m = seq(5,27,1))
mod.pred <- predictNLS(dbh.mod, 
                       new.dat, 
                       interval = "prediction", 
                       alpha = 0.1)
regional.parameters <- data.frame(ht.m = new.dat$ht.m,
                                  dbh.cm = mod.pred$summary$Sim.Mean,
                                  upr = mod.pred$summary$`Sim.95%`,
                                  lwr = mod.pred$summary$`Sim.5%`)
prediction_bound <- mean(regional.parameters$upr - regional.parameters$lwr) / 2
regional.parameters$lwr <- ifelse(regional.parameters$lwr < 0, 0, regional.parameters$lwr)

###############################################################################
### Create and save out plot of regional height to DBH relationship with    ###
### 90% prediction bounds.                                                  ###
###############################################################################
regional.dbh.formula <- bquote(DBH==.(round(regional.dbh.parameters[1], 4)) 
                           * " \u00D7 Height"^.(round(regional.dbh.parameters[2], 4)))

regional.plot <- ggplot(data = regional.parameters, 
                        aes(x = ht.m, y = dbh.cm)) +
  geom_smooth(method = "nls", 
              se = FALSE, 
              color = "black", 
              alpha = 0.2,
              method.args = list(formula = y ~ b * x^z,
                                 start = list(b = 2.2, z = 0.9))) +
  xlab("Height (m)") +
  ylab("DBH (cm)") +
  geom_ribbon(data = regional.parameters, 
              aes(x = ht.m, ymin = lwr, ymax = upr), 
              fill = "grey", 
              alpha = 0.4) +
  geom_point(data = regional.trees, 
             aes(x = ht.m, y = dbh.cm), 
             alpha = 0.2) +
  annotate("text", 
           x = mean(ht.m) * 0.7, 
           y = max(dbh.cm) * 0.95, 
           label = regional.dbh.formula) +
  theme_bw(base_size = 18) +
  ylim(0,80) +
  xlim(0,30)
regional.plot 

setwd(figure_output)
ggsave("Regional_Plot.tiff", width = 4, height = 3.5, dpi = 300)


###############################################################################
###############################################################################
###########      PREPARE DATA FOR MATCHING HEIGHT & DBH VALUES      ###########
###############################################################################
###############################################################################

###############################################################################
### Read in the files containing the point cloud extracted tree locations   ###
### with tree heights and the DBH locations and values.                     ###
###############################################################################
setwd(tree_input)
Extracted_Heights <- read.csv("tree_locations.csv")
Detected_DBHs <- read.csv("tree_dbh.csv")

###############################################################################
### Prepare data for matching process      ####################################
###############################################################################
Extracted_Heights <- Extracted_Heights[,c(4,5,6,2)] 
Extracted_Heights <- Extracted_Heights %>%
  rename(
    TreeID.height = treeID,
    x.height = x,
    y.height = y)

Detected_DBHs <- Detected_DBHs[,c(2,3,4,9)]
Detected_DBHs <- Detected_DBHs %>%
  rename(
    TreeID.DBH = TreeID,
    x.DBH = X,
    y.DBH = Y)

###############################################################################
### Convert stems to spatial object for identifying candidate neighbors     ###
###############################################################################
Target_Trees <- SpatialPointsDataFrame(
  coords = cbind(Extracted_Heights$x.height, Extracted_Heights$y.height),
  data = Extracted_Heights)

###############################################################################
### Define the maximum distance (max_dist) in meters, to be used in         ###
### identifying neighboring tree height and DBH values.                     ###
###############################################################################
max_dist = 4

###############################################################################
### Create blank dataframe for holding temporary outputs in each loop       ###
###############################################################################
DBH.matches <- data.frame(TreeID.height = numeric(), 
                          height = numeric(), 
                          x.height = numeric(), 
                          y.height= numeric(), 
                          dist = numeric(), 
                          TreeID.DBH = numeric(),
                          DBH = numeric())
all_match <- data.frame(TreeID.height = numeric(), 
                        height = numeric(), 
                        x.height = numeric(), 
                        y.height = numeric(), 
                        dist = numeric(), 
                        DBH.tmp = numeric(), 
                        DBH.error = numeric())


###############################################################################
###############################################################################
###############      LOOP FOR MATCHING HEIGHT & DBH VALUES      ###############
###############################################################################
###############################################################################

###############################################################################
### Loop through identifying the best detected height to match with each    ###
### DBH based on trying to ensure the data pair complies with the           ###
### regional height to DBH relationship. Once an extracted DBH is matched,  ###
### the corresponding height is removed from the detected heights dataframe ###
### so that it cannot be selected again. This process ensures that the best ###
### one-to-one match is found for each extracted DBH and detected height.   ###
###############################################################################

for(j in Detected_DBHs$TreeID.DBH){
  #############################################################################
  ### Loop through extracted DBHs and use them to select candidate detected ###
  ### heights for matching.                                                 ###
  #############################################################################
  tmp_plot <- subset(Detected_DBHs, TreeID.DBH == j)
  tmp_plot <- SpatialPointsDataFrame(
    coords = cbind(tmp_plot$x.DBH, tmp_plot$y.DBH),
    data = tmp_plot)
  tmp_plot_buff <- gBuffer(tmp_plot, width = max_dist)
  tmp_itd <- Target_Trees[tmp_plot_buff,]
  
  if(dim(tmp_itd)[1] == 0){
    Extracted_Heights <- as.data.frame(Target_Trees)
    Extracted_Heights <- Extracted_Heights[,c(1:4)]
    Target_Trees <- SpatialPointsDataFrame(
      coords = cbind(Extracted_Heights$x.height, Extracted_Heights$y.height),
      data = Extracted_Heights)
    
  } else {
    ###########################################################################
    ### Determine distance between DBH and candidate height matches         ###
    ###########################################################################
    tmp_itd$x.DBH = tmp_plot$x.DBH
    tmp_itd$y.DBH = tmp_plot$y.DBH
    tmp_itd$diffX = tmp_itd@data$x.height - tmp_itd@data$x.DBH
    tmp_itd$diffY = tmp_itd@data$y.height - tmp_itd@data$y.DBH
    tmp_itd$dist = with(tmp_itd@data, sqrt(diffX^2 + diffY^2))
    
    ###########################################################################
    ### Convert to dataframe and order matches by DBH deviation from        ###
    ### regional expectation                                                ###
    ###########################################################################
    tmp_itd <- as.data.frame(tmp_itd@data, 
                             x.itd = tmp_itd@coords[,1], 
                             y.itd = tmp_itd@coords[,2])
    tmp_itd$DBH.tmp <- regional.dbh.parameters[1] * tmp_itd$height^regional.dbh.parameters[2]
    tmp_itd$DBH.error <- abs(tmp_itd$DBH.tmp - tmp_plot@data$DBH)
    tmp_itd <- tmp_itd[order(tmp_itd$DBH.error),]
    
    ###########################################################################
    ### Keep match with smallest DBH deviation from regional expectation    ###
    ###########################################################################
    if(min(tmp_itd$DBH.error) < prediction_bound){
      tmp_dat <- data.frame(tmp_itd[1,c(1:4,9:11)], 
                            TreeID.DBH = j,
                            DBH = tmp_plot@data$DBH)
      all_match <- rbind(all_match, 
                         tmp_itd[,c(1:4,9:11)])
      
      #########################################################################
      ### If a good height is identified as a match, call it out as the     ###
      ### Target_Tree and use this to remove that tree from the detected    ###
      ### heights dataframe and then reconvert this to a spatial object.    ###
      #########################################################################
      itd_target <- as.integer(tmp_dat$TreeID.height)
      Extracted_Heights <- as.data.frame(Target_Trees)
      Extracted_Heights <- Extracted_Heights[,c(1:4)]
      
      DBH.matches <- rbind(DBH.matches, tmp_dat)
      Extracted_Heights <- subset(Extracted_Heights, 
                                  !(Extracted_Heights$TreeID.height == itd_target[1]))
      
      Target_Trees <- SpatialPointsDataFrame(
        coords = cbind(Extracted_Heights$x.height, Extracted_Heights$y.height),
        data = Extracted_Heights)
      
    } else {
      #########################################################################
      ### If a good height match is not found, recreate the detected        ###
      ### heights dataframe and reconvert to a spatial object.              ###
      #########################################################################
      all_match <- rbind(all_match, tmp_itd[,c(1:4,9:11)])
      Extracted_Heights <- as.data.frame(Target_Trees)
      Extracted_Heights <- Extracted_Heights[,c(1:4)]
      Target_Trees <- SpatialPointsDataFrame(
        coords = cbind(Extracted_Heights$x.height, Extracted_Heights$y.height),
        data = Extracted_Heights)
    }
  }
  
  #############################################################################
  ### Subset matches so that they fall inside the regional prediction       ###
  ### bounds                                                                ###
  #############################################################################
  if(nrow(DBH.matches) > 0){
    DBH.matches.subset <- subset(DBH.matches, 
                                  DBH.error < prediction_bound)
    
    ###########################################################################
    ### Combine matched detected heights with remaining detected heights    ###
    ###########################################################################
    Extracted_Heights <- rbind(DBH.matches.subset,
                               data.frame(Extracted_Heights, 
                                          dist = NA, 
                                          DBH.tmp = NA, 
                                          DBH.error = NA,
                                          TreeID.DBH = NA, 
                                          DBH = NA))
  } else {
    Extracted_Heights <- data.frame(Extracted_Heights, 
                                    dist = NA, 
                                    DBH.tmp = NA, 
                                    DBH.error = NA, 
                                    TreeID.DBH = NA, 
                                    DBH = NA)
    
  }
  print(paste('Tree ',j))
}


###############################################################################
####################      PREDICT MISSING DBH VALUES     ######################
###############################################################################

###############################################################################
### Fit non-linear model of height predicting DBH from matched UAS values,  ###
### and apply the relationship to predict missing DBH values.               ###
###############################################################################
uas.dbh.mod <- nls(DBH ~ b * height^z, start = list(b = 2.2, z = 1), 
               data = Extracted_Heights)
uas.dbh.parameters <- uas.dbh.mod$m$getPars()

Extracted_Heights$DBH.predicted <- uas.dbh.parameters[1] * Extracted_Heights$height ^ uas.dbh.parameters[2]

xy <- Extracted_Heights[,c(2,3)]
Extracted_Heights_spdf <- SpatialPointsDataFrame(coords = xy, data = Extracted_Heights)
plot(Extracted_Heights_spdf, col = "blue")

###############################################################################
###############################################################################
########################## SUMMARIZE & SAVE OUTPUTS ###########################
###############################################################################
###############################################################################

###############################################################################
### Save out matched and filtered tree height and DBH values as csv.        ###
###############################################################################
setwd(tree_output)
write.csv(Extracted_Heights, 
          "UAS_Trees_With_DBH_&_Height.csv", 
          row.names = FALSE)

setwd(tree_output)
writeOGR(Extracted_Heights_spdf, dsn = '.', layer = "UAS_Trees_With_DBH_&_Height", 
         driver = "ESRI Shapefile", overwrite_layer = TRUE)

###############################################################################
### Generate plot comparing regional height to DBH regression (black) and   ###
### prediction bounds (grey) against the UAS tree height to DBH             ###
### regression (blue).                                                      ###
###############################################################################
new.dat <- data.frame(ht.m = DBH.matches.subset$height)
dat = cbind(DBH.matches.subset, 
            predict(dbh.mod, 
                    newdata = new.dat, 
                    interval = "confidence", 
                    level = 0.90))

uas.dbh.formula <- bquote(DBH==.(round(uas.dbh.parameters[1], 4)) 
                               * " \u00D7 Height"^.(round(uas.dbh.parameters[2], 4)))

matched.trees.plot <- ggplot(data = dat, aes(x = height, y = DBH))+
  xlim(0,30)+
  ylim(0,80)+
  xlab("Extracted Height (m)")+
  ylab("Extracted DBH (cm)")+
  theme_bw(base_size = 18)+
  geom_smooth(method = "nls", se = FALSE, color = "blue", alpha = 0.2,
              method.args = list(formula = y ~ b * x ^ z,
                                 start = list(b = 2.2, z = 0.9)))+
  geom_point()+
  geom_ribbon(data = regional.parameters, 
              aes(x = ht.m, y = dbh.cm, ymin = lwr, ymax = upr), 
              fill = "grey", alpha = 0.4)+
  geom_smooth(data = regional.parameters, 
              aes(x = ht.m, y = dbh.cm, ymin = lwr, ymax = upr),
              method="nls", se = FALSE, 
              color = "black", alpha = 0.2,
              method.args = list(formula = y ~ b * x ^ z,
                                 start = list(b = 2.2, z = 0.9))) +
  annotate("text", 
           x = mean(ht.m) * 0.7, 
           y = max(dbh.cm) * 0.95, 
           label = uas.dbh.formula)
matched.trees.plot

###############################################################################    
### Save plot to working directory
###############################################################################
setwd(figure_output)
ggsave("Filtered_Detected_Trees.tiff", 
       width = 4, 
       height = 3.5, 
       dpi = 300)

###############################################################################
### Create and save out combined histogram plot of UAS extracted tree       ###
### heights and UAS modeled DBHs.                                           ###
###############################################################################
ht.density <- ggplot(data = Extracted_Heights, aes(x = height))+
  geom_histogram(fill = "grey", binwidth = 1, boundary = 0)+
  theme_bw(base_size = 18)+
  xlab("Height (m)")+
  ylab("Trees")

dbh.density <- ggplot(data = Extracted_Heights, aes(x = DBH.predicted))+
  geom_histogram(fill = "grey", binwidth = 2, boundary = 0)+
  theme_bw(base_size = 18)+
  xlab("DBH (cm)")+
  ylab("Trees")

combined.plot <- grid.arrange(ht.density,
                              dbh.density,
                              nrow = 2, ncol = 1)
as_ggplot(combined.plot)

setwd(figure_output)
ggsave("DBH_&_Height_Density_Plots.tiff", width = 3, height = 4.5, dpi = 300)

### End Script ################################################################
end_time <- Sys.time()
time_taken <- end_time - start_time
time_taken
