# Supplementary material for: Application of unmanned aerial system structure from motion point cloud detected tree heights and stem diameters to model missing stem diameters
Source: MethodsX. 2022 May 13;9:101729. doi: 10.1016/j.mex.2022.101729 (PMC9157555; doi:10.1016/j.mex.2022.101729)
Supplement: Supplementary file 4 [file mmc4.zip › mmc4.csv]

CN	PLT_CN	PREV_TRE_CN	INVYR	STATECD	UNITCD	COUNTYCD	PLOT	SUBP	TREE	CONDID	AZIMUTH	DIST	PREVCOND	STATUSCD	SPCD	SPGRPCD	DIA	DIAHTCD	HT	dbh.cm	ht.m	SI	SIBASE
6.88811e+14	1.88761e+14	3.12898e+13	2018	8	1	41	88241	1	1	1	18	15.8	1	1	122	11	9.6	1	41	24.384	12.5	35	50
6.88811e+14	1.88761e+14	3.12898e+13	2018	8	1	41	88241	1	2	1	51	20.1	1	1	122	11	20.8	1	55	52.832	16.7682926829268	35	50
6.88811e+14	1.88761e+14	3.12898e+13	2018	8	1	41	88241	1	3	1	171	17.2	1	1	122	11	7.6	1	29	19.304	8.84146341463415	35	50
6.88811e+14	1.88761e+14	3.12898e+13	2018	8	1	41	88241	1	6	1	323	23.4	1	1	122	11	13.8	1	51	35.052	15.5487804878049	35	50
6.88811e+14	1.88761e+14	3.12898e+13	2018	8	1	41	88241	2	3	1	192	16.4	1	1	122	11	11.2	1	36	28.448	10.9756097560976	35	50
6.88811e+14	1.88761e+14	3.12898e+13	2018	8	1	41	88241	2	4	1	248	5.4	1	1	122	11	13.6	1	42	34.544	12.8048780487805	35	50
6.88811e+14	1.88761e+14	3.12898e+13	2018	8	1	41	88241	2	5	1	267	10.7	1	1	122	11	12.2	1	40	30.988	12.1951219512195	35	50
6.88811e+14	1.88761e+14	3.12898e+13	2018	8	1	41	88241	4	1	1	84	16.9	1	1	122	11	12.2	1	37	30.988	11.280487804878	35	50
6.88811e+14	1.88761e+14	3.12898e+13	2018	8	1	41	88241	4	2	1	156	22.1	1	1	122	11	8.4	1	45	21.336	13.719512195122	35	50
6.88811e+14	1.88761e+14	3.12898e+13	2018	8	1	41	88241	4	3	1	158	23.3	1	1	122	11	11.6	1	46	29.464	14.0243902439024	35	50
5.49085e+14	1.8876e+14	1.22191e+13	2017	8	1	59	88457	1	4	1	193	23.9	1	1	122	11	9.1	1	37	23.114	11.280487804878	39	50
5.49085e+14	1.8876e+14	1.22191e+13	2017	8	1	59	88457	1	7	1	310	10.9	1	1	122	11	13.1	1	59	33.274	17.9878048780488	39	50
5.49085e+14	1.8876e+14	1.22191e+13	2017	8	1	59	88457	1	10	1	352	15	1	1	122	11	8.4	1	41	21.336	12.5	39	50
5.49085e+14	1.8876e+14	1.22191e+13	2017	8	1	59	88457	2	1	1	80	20.6	1	1	122	11	12	1	56	30.48	17.0731707317073	39	50
5.49085e+14	1.8876e+14	1.22191e+13	2017	8	1	59	88457	2	2	1	251	17.8	1	1	122	11	11.8	1	58	29.972	17.6829268292683	39	50
5.49085e+14	1.8876e+14	1.22191e+13	2017	8	1	59	88457	2	3	1	304	24	1	1	122	11	12.9	1	61	32.766	18.5975609756098	39	50
5.49085e+14	1.8876e+14	1.22191e+13	2017	8	1	59	88457	2	4	1	330	10.9	1	1	122	11	17.1	1	67	43.434	20.4268292682927	39	50
5.49085e+14	1.8876e+14	1.22191e+13	2017	8	1	59	88457	2	5	1	338	21.5	1	1	122	11	11.8	1	62	29.972	18.9024390243902	39	50
5.49085e+14	1.8876e+14	1.22191e+13	2017	8	1	59	88457	4	1	1	60	21.9	1	1	122	11	5.3	1	33	13.462	10.0609756097561	39	50
5.49085e+14	1.8876e+14	1.22191e+13	2017	8	1	59	88457	4	2	1	104	20.6	1	1	122	11	9.7	1	35	24.638	10.6707317073171	39	50
5.49085e+14	1.8876e+14	1.22191e+13	2017	8	1	59	88457	4	4	1	142	17.7	1	1	122	11	5.3	1	27	13.462	8.23170731707317	39	50
5.49085e+14	1.8876e+14	1.22191e+13	2017	8	1	59	88457	4	5	1	169	20.2	1	1	122	11	7	1	32	17.78	9.75609756097561	39	50
5.49085e+14	1.8876e+14	1.22191e+13	2017	8	1	59	88457	4	7	1	265	19.7	1	1	122	11	7.7	1	35	19.558	10.6707317073171	39	50
5.49085e+14	1.8876e+14	1.22191e+13	2017	8	1	59	88457	4	11	1	307	8	1	1	122	11	10.1	1	38	25.654	11.5853658536585	39	50
5.49085e+14	1.8876e+14	1.22191e+13	2017	8	1	59	88457	4	12	1	326	15.4	1	1	122	11	7.6	1	32	19.304	9.75609756097561	39	50
5.49085e+14	1.8876e+14	1.22191e+13	2017	8	1	59	88457	4	13	1	327	19.9	1	1	122	11	6.7	1	31	17.018	9.45121951219512	39	50
5.49099e+14	1.8876e+14	1.22111e+13	2017	8	4	33	87057	1	1	1	16	20.1	1	1	122	11	9	1	45	22.86	13.719512195122	39	50
5.49099e+14	1.8876e+14	1.22111e+13	2017	8	4	33	87057	1	2	1	21	19.5	1	1	122	11	18.4	1	71	46.736	21.6463414634146	39	50
5.49099e+14	1.8876e+14	1.22111e+13	2017	8	4	33	87057	1	3	1	111	23	1	1	122	11	14.2	1	57	36.068	17.3780487804878	39	50
5.49099e+14	1.8876e+14	1.22111e+13	2017	8	4	33	87057	2	1	1	5	19.8	1	1	122	11	14.4	1	65	36.576	19.8170731707317	39	50
5.49099e+14	1.8876e+14	1.22111e+13	2017	8	4	33	87057	1	4	1	115	16.6	1	1	122	11	10.1	1	38	25.654	11.5853658536585	39	50
5.49099e+14	1.8876e+14	1.22111e+13	2017	8	4	33	87057	1	5	1	186	21.6	1	1	122	11	16.1	1	62	40.894	18.9024390243902	39	50
5.49099e+14	1.8876e+14	1.22111e+13	2017	8	4	33	87057	1	6	1	358	19.6	1	1	122	11	11.8	1	57	29.972	17.3780487804878	39	50
5.49099e+14	1.8876e+14	1.22111e+13	2017	8	4	33	87057	2	2	1	11	21.7	1	1	122	11	19.3	1	60	49.022	18.2926829268293	39	50
5.49099e+14	1.8876e+14	1.22111e+13	2017	8	4	33	87057	2	3	1	51	6	1	1	122	11	14	1	55	35.56	16.7682926829268	39	50
5.49099e+14	1.8876e+14	1.22111e+13	2017	8	4	33	87057	2	4	1	117	17.7	1	1	122	11	13.7	1	55	34.798	16.7682926829268	39	50
5.49099e+14	1.8876e+14	1.22111e+13	2017	8	4	33	87057	2	5	1	152	22.5	1	1	122	11	10.3	1	45	26.162	13.719512195122	39	50
5.49099e+14	1.8876e+14	1.22111e+13	2017	8	4	33	87057	2	6	1	162	12.1	1	1	122	11	18.8	1	57	47.752	17.3780487804878	39	50
5.49099e+14	1.8876e+14	1.22111e+13	2017	8	4	33	87057	2	7	1	257	11.5	1	1	122	11	13.4	1	57	34.036	17.3780487804878	39	50
5.49099e+14	1.8876e+14	1.22111e+13	2017	8	4	33	87057	3	1	1	230	10.8	1	2	122	11	6.7	1	40	17.018	12.1951219512195	39	50
5.49099e+14	1.8876e+14	1.22111e+13	2017	8	4	33	87057	3	2	1	253	8.7	1	1	122	11	16.6	1	56	42.164	17.0731707317073	39	50
5.49099e+14	1.8876e+14	1.22111e+13	2017	8	4	33	87057	3	3	1	307	9.1	1	1	122	11	18.7	1	64	47.498	19.5121951219512	39	50
5.49099e+14	1.8876e+14	1.22111e+13	2017	8	4	33	87057	4	1	1	57	9.5	1	1	122	11	7	1	31	17.78	9.45121951219512	39	50
5.49099e+14	1.8876e+14	1.22111e+13	2017	8	4	33	87057	4	2	1	61	8.6	1	1	122	11	9.7	1	52	24.638	15.8536585365854	39	50
5.49099e+14	1.8876e+14	1.22111e+13	2017	8	4	33	87057	4	3	1	62	16.8	1	1	122	11	6.1	1	40	15.494	12.1951219512195	39	50
5.49099e+14	1.8876e+14	1.22111e+13	2017	8	4	33	87057	4	4	1	110	13.1	1	1	122	11	17.2	1	66	43.688	20.1219512195122	39	50
5.49099e+14	1.8876e+14	1.22111e+13	2017	8	4	33	87057	4	5	1	198	15.8	1	1	122	11	14.1	1	51	35.814	15.5487804878049	39	50
5.49099e+14	1.8876e+14	1.22111e+13	2017	8	4	33	87057	4	6	1	245	17.8	1	1	122	11	19.2	1	65	48.768	19.8170731707317	39	50
5.49099e+14	1.8876e+14	1.22111e+13	2017	8	4	33	87057	4	7	1	284	10.5	1	1	122	11	14	1	65	35.56	19.8170731707317	39	50
5.49099e+14	1.8876e+14	1.22111e+13	2017	8	4	33	87057	4	8	1	328	14	1	1	122	11	16.5	1	65	41.91	19.8170731707317	39	50
4.90794e+14	1.8876e+14	1.1741e+13	2016	8	2	43	83498	1	6	1	129	16	1	1	122	11	9.9	1	41	25.146	12.5	39	50
4.90794e+14	1.8876e+14	1.1741e+13	2016	8	2	43	83498	1	9	1	263	14.6	1	1	122	11	9.4	1	52	23.876	15.8536585365854	39	50
4.90794e+14	1.8876e+14	1.1741e+13	2016	8	2	43	83498	1	11	1	333	17.1	1	1	122	11	6.3	1	41	16.002	12.5	39	50
4.90794e+14	1.8876e+14	1.1741e+13	2016	8	2	43	83498	3	3	1	67	11.8	1	1	122	11	10	1	48	25.4	14.6341463414634	39	50
4.90794e+14	1.8876e+14	1.1741e+13	2016	8	2	43	83498	3	6	1	97	6.8	1	1	122	11	6	1	36	15.24	10.9756097560976	39	50
4.90794e+14	1.8876e+14	1.1741e+13	2016	8	2	43	83498	3	7	1	135	14.8	1	1	122	11	10.1	1	55	25.654	16.7682926829268	39	50
4.90794e+14	1.8876e+14	1.1741e+13	2016	8	2	43	83498	3	9	1	193	19.2	1	1	122	11	12.9	1	59	32.766	17.9878048780488	39	50
4.90794e+14	1.8876e+14	1.1741e+13	2016	8	2	43	83498	4	1	1	16	14.5	1	1	122	11	9.2	1	42	23.368	12.8048780487805	39	50
4.90821e+14	1.88759e+14	1.17383e+13	2016	8	4	33	80614	4	1	1	111	12.7	1	1	122	11	19	1	44	48.26	13.4146341463415	36	50
4.90821e+14	1.88759e+14	1.17383e+13	2016	8	4	33	80614	1	1	1	49	21.3	1	1	122	11	10.8	1	43	27.432	13.109756097561	36	50
4.90821e+14	1.88759e+14	1.17383e+13	2016	8	4	33	80614	1	2	1	304	20.6	1	1	122	11	13.1	1	44	33.274	13.4146341463415	36	50
4.90821e+14	1.88759e+14	1.17383e+13	2016	8	4	33	80614	2	1	1	319	16.9	1	1	122	11	18.6	1	53	47.244	16.1585365853659	36	50
4.90821e+14	1.88759e+14	1.17383e+13	2016	8	4	33	80614	3	1	1	11	3.5	1	1	122	11	28.4	1	79	72.136	24.0853658536585	36	50
4.90821e+14	1.88759e+14	1.17383e+13	2016	8	4	33	80614	4	2	1	338	15.2	1	1	122	11	9.1	1	35	23.114	10.6707317073171	36	50
4.90821e+14	1.88759e+14	1.17383e+13	2016	8	4	33	80614	4	3	1	358	21.1	1	1	122	11	7.8	1	32	19.812	9.75609756097561	36	50
4.90821e+14	1.88759e+14	1.17383e+13	2016	8	4	33	80614	4	4	1	360	19.3	1	1	122	11	8.4	1	31	21.336	9.45121951219512	36	50
4.90808e+14	1.88759e+14	1.17545e+13	2016	8	4	83	85080	1	4	1	72	20.1	1	2	122	11	9.3	1	34	23.622	10.3658536585366	42.5	65
4.90808e+14	1.88759e+14	1.17545e+13	2016	8	4	83	85080	1	5	1	111	5.1	1	2	122	11	11.9	1	55	30.226	16.7682926829268	42.5	65
4.90808e+14	1.88759e+14	1.17545e+13	2016	8	4	83	85080	1	6	1	123	15.7	1	1	122	11	12.7	1	49	32.258	14.9390243902439	42.5	65
4.90808e+14	1.88759e+14	1.17545e+13	2016	8	4	83	85080	1	7	1	215	19.9	1	2	122	11	11.7	1	46	29.718	14.0243902439024	42.5	65
4.90808e+14	1.88759e+14	1.17545e+13	2016	8	4	83	85080	1	11	1	320	19.8	1	2	122	11	11.6	1	46	29.464	14.0243902439024	42.5	65
4.90808e+14	1.88759e+14	1.17545e+13	2016	8	4	83	85080	3	1	1	142	19	1	1	122	11	14.1	1	45	35.814	13.719512195122	42.5	65
4.90811e+14	1.88759e+14	1.17551e+13	2016	8	4	85	84760	1	1	1	43	10.5	1	1	122	11	11	1	48	27.94	14.6341463414634	39	50
4.90811e+14	1.88759e+14	1.17551e+13	2016	8	4	85	84760	1	2	1	242	14.8	1	1	122	11	9.2	1	46	23.368	14.0243902439024	39	50
4.90811e+14	1.88759e+14	1.17551e+13	2016	8	4	85	84760	1	4	1	300	5.8	1	1	122	11	9.2	1	45	23.368	13.719512195122	39	50
4.90811e+14	1.88759e+14	1.17551e+13	2016	8	4	85	84760	1	3	1	281	16.7	1	1	122	11	11	1	49	27.94	14.9390243902439	39	50
4.90811e+14	1.88759e+14	1.17551e+13	2016	8	4	85	84760	1	5	1	331	17.1	1	1	122	11	9.1	1	48	23.114	14.6341463414634	39	50
4.90811e+14	1.88759e+14	1.17551e+13	2016	8	4	85	84760	2	1	1	144	21.4	1	1	122	11	11.4	1	36	28.956	10.9756097560976	39	50
4.90811e+14	1.88759e+14	1.17551e+13	2016	8	4	85	84760	2	2	1	181	23.2	1	1	122	11	9.7	1	45	24.638	13.719512195122	39	50
4.90811e+14	1.88759e+14	1.17551e+13	2016	8	4	85	84760	2	3	1	189	21.8	1	1	122	11	9.2	1	40	23.368	12.1951219512195	39	50
4.90811e+14	1.88759e+14	1.17551e+13	2016	8	4	85	84760	2	4	1	223	22.4	1	1	122	11	9	1	43	22.86	13.109756097561	39	50
4.90811e+14	1.88759e+14	1.17551e+13	2016	8	4	85	84760	2	5	1	231	18.6	1	1	122	11	13.9	1	59	35.306	17.9878048780488	39	50
4.90811e+14	1.88759e+14	1.17551e+13	2016	8	4	85	84760	2	6	1	271	14.6	1	1	122	11	9.2	1	42	23.368	12.8048780487805	39	50
4.90811e+14	1.88759e+14	1.17551e+13	2016	8	4	85	84760	2	7	1	278	17.3	1	1	122	11	10	1	46	25.4	14.0243902439024	39	50
4.90811e+14	1.88759e+14	1.17551e+13	2016	8	4	85	84760	2	8	1	291	22.5	1	1	122	11	9.1	1	38	23.114	11.5853658536585	39	50
4.90811e+14	1.88759e+14	1.17551e+13	2016	8	4	85	84760	2	9	1	315	6.7	1	1	122	11	11.2	1	52	28.448	15.8536585365854	39	50
4.90811e+14	1.88759e+14	1.17551e+13	2016	8	4	85	84760	3	1	1	35	18.2	1	1	122	11	8.3	1	30	21.082	9.14634146341463	39	50
4.90811e+14	1.88759e+14	1.17551e+13	2016	8	4	85	84760	3	2	1	39	20.9	1	1	122	11	10.5	1	40	26.67	12.1951219512195	39	50
4.90811e+14	1.88759e+14	1.17551e+13	2016	8	4	85	84760	3	3	1	145	20.6	1	1	122	11	13.9	1	54	35.306	16.4634146341463	39	50
4.90811e+14	1.88759e+14	1.17551e+13	2016	8	4	85	84760	3	4	1	176	23.8	1	1	122	11	14.4	1	55	36.576	16.7682926829268	39	50
4.90811e+14	1.88759e+14	1.17551e+13	2016	8	4	85	84760	3	5	1	232	10.5	1	1	122	11	11.9	1	40	30.226	12.1951219512195	39	50
4.90811e+14	1.88759e+14	1.17551e+13	2016	8	4	85	84760	3	6	1	248	23.5	1	1	122	11	7.8	1	42	19.812	12.8048780487805	39	50
5.49074e+14	1.88759e+14	1.17626e+13	2016	8	4	113	90039	1	1	1	7	3.9	1	1	122	11	6	1	35	15.24	10.6707317073171	43	65
5.49074e+14	1.88759e+14	1.17626e+13	2016	8	4	113	90039	1	2	1	9	9.5	1	2	122	11	7.6	1	44	19.304	13.4146341463415	43	65
5.49074e+14	1.88759e+14	1.17626e+13	2016	8	4	113	90039	1	3	1	29	16.6	1	1	122	11	8.7	1	53	22.098	16.1585365853659	43	65
5.49074e+14	1.88759e+14	1.17626e+13	2016	8	4	113	90039	1	4	1	68	16.2	1	1	122	11	10.2	1	55	25.908	16.7682926829268	43	65
5.49074e+14	1.88759e+14	1.17626e+13	2016	8	4	113	90039	1	6	1	129	13.9	1	1	122	11	8.9	1	46	22.606	14.0243902439024	43	65
5.49074e+14	1.88759e+14	1.17626e+13	2016	8	4	113	90039	3	1	1	6	3.1	1	1	122	11	13.4	1	60	34.036	18.2926829268293	43	65
5.49074e+14	1.88759e+14	1.17626e+13	2016	8	4	113	90039	1	7	1	152	11.5	1	2	122	11	8	1	40	20.32	12.1951219512195	43	65
5.49074e+14	1.88759e+14	1.17626e+13	2016	8	4	113	90039	1	8	1	273	12.3	1	1	122	11	10	1	42	25.4	12.8048780487805	43	65
5.49074e+14	1.88759e+14	1.17626e+13	2016	8	4	113	90039	3	2	1	30	21	1	1	122	11	14.8	1	61	37.592	18.5975609756098	43	65
5.49074e+14	1.88759e+14	1.17626e+13	2016	8	4	113	90039	3	3	1	259	16	1	1	122	11	11.8	1	57	29.972	17.3780487804878	43	65
5.49074e+14	1.88759e+14	1.17626e+13	2016	8	4	113	90039	3	4	1	260	16	1	1	122	11	7.6	1	42	19.304	12.8048780487805	43	65
5.49074e+14	1.88759e+14	1.17626e+13	2016	8	4	113	90039	3	5	1	295	13.4	1	1	122	11	12	1	52	30.48	15.8536585365854	43	65
4.08737e+14	1.88758e+14	5.3382e+12	2015	8	1	59	86023	1	1	1	152	19.6	1	1	122	11	11.6	1	44	29.464	13.4146341463415	40	50
4.08737e+14	1.88758e+14	5.33821e+12	2015	8	1	59	86023	3	1	1	15	19.7	1	1	122	11	19.9	1	59	50.546	17.9878048780488	40	50
4.08737e+14	1.88758e+14	5.33821e+12	2015	8	1	59	86023	3	2	1	110	19.2	1	1	122	11	14.2	1	56	36.068	17.0731707317073	40	50
4.08737e+14	1.88758e+14	5.33822e+12	2015	8	1	59	86023	3	4	1	292	21.7	1	1	122	11	8.5	1	48	21.59	14.6341463414634	40	50
4.08737e+14	1.88758e+14	5.33822e+12	2015	8	1	59	86023	3	7	1	279	3.4	1	1	122	11	3.1	1	17	7.874	5.18292682926829	40	50
4.08737e+14	1.88758e+14	5.33822e+12	2015	8	1	59	86023	4	1	1	74	15.7	1	1	122	11	15.2	1	50	38.608	15.2439024390244	40	50
4.08737e+14	1.88758e+14	5.33822e+12	2015	8	1	59	86023	4	2	1	74	14.7	1	1	122	11	5.4	1	19	13.716	5.79268292682927	40	50
4.08737e+14	1.88758e+14	5.33822e+12	2015	8	1	59	86023	4	3	1	90	4.6	1	1	122	11	13.5	1	52	34.29	15.8536585365854	40	50
4.08737e+14	1.88758e+14	5.33823e+12	2015	8	1	59	86023	4	9	1	58	11.1	1	1	122	11	5.3	1	30	13.462	9.14634146341463	40	50
4.08737e+14	1.88758e+14	5.34076e+12	2015	8	1	69	89551	1	2	1	111	8.9	1	1	122	11	12.5	1	38	31.75	11.5853658536585	37	50
4.08737e+14	1.88758e+14	5.34077e+12	2015	8	1	69	89551	1	8	1	248	16.1	1	1	122	11	12.1	1	46	30.734	14.0243902439024	37	50
4.08737e+14	1.88758e+14	5.34077e+12	2015	8	1	69	89551	2	1	1	27	21.2	1	1	122	11	15.5	1	74	39.37	22.5609756097561	37	50
4.08737e+14	1.88758e+14	5.34078e+12	2015	8	1	69	89551	2	6	1	165	7.5	1	1	122	11	11.2	1	45	28.448	13.719512195122	37	50
4.08737e+14	1.88758e+14	5.34078e+12	2015	8	1	69	89551	2	8	1	249	18.2	1	1	122	11	12.5	1	55	31.75	16.7682926829268	37	50
4.08737e+14	1.88758e+14	5.34079e+12	2015	8	1	69	89551	3	2	1	322	21.9	1	1	122	11	6.5	1	22	16.51	6.70731707317073	37	50
4.08737e+14	1.88758e+14	5.34079e+12	2015	8	1	69	89551	4	1	1	44	22.2	1	1	122	11	9.5	1	36	24.13	10.9756097560976	37	50
4.08737e+14	1.88758e+14	5.34079e+12	2015	8	1	69	89551	4	6	1	198	23.8	1	1	122	11	9.6	1	40	24.384	12.1951219512195	37	50
4.08739e+14	1.88759e+14	5.33301e+12	2015	8	2	43	90803	1	1	1	46	3	1	1	122	11	12.6	1	53	32.004	16.1585365853659	40	50
4.08739e+14	1.88759e+14	5.33301e+12	2015	8	2	43	90803	1	3	1	111	20.8	1	1	122	11	13.9	1	52	35.306	15.8536585365854	40	50
4.08739e+14	1.88759e+14	5.33302e+12	2015	8	2	43	90803	1	4	1	119	22	1	1	122	11	5.2	1	26	13.208	7.92682926829268	40	50
4.08739e+14	1.88759e+14	5.33302e+12	2015	8	2	43	90803	1	6	1	182	19.4	1	1	122	11	13	1	57	33.02	17.3780487804878	40	50
4.08739e+14	1.88759e+14	5.33302e+12	2015	8	2	43	90803	1	9	1	273	3.9	1	1	122	11	8.6	1	45	21.844	13.719512195122	40	50
4.08739e+14	1.88759e+14	5.33302e+12	2015	8	2	43	90803	1	10	1	281	16.1	1	1	122	11	8	1	50	20.32	15.2439024390244	40	50
4.08739e+14	1.88759e+14	5.33303e+12	2015	8	2	43	90803	2	5	1	103	21.8	1	1	122	11	10.3	1	48	26.162	14.6341463414634	40	50
4.08739e+14	1.88759e+14	5.33304e+12	2015	8	2	43	90803	3	1	1	48	11.5	1	1	122	11	12.8	1	48	32.512	14.6341463414634	40	50
4.08739e+14	1.88759e+14	5.33305e+12	2015	8	2	43	90803	3	12	1	250	21.1	1	1	122	11	9	1	44	22.86	13.4146341463415	40	50
4.08739e+14	1.88759e+14	5.33305e+12	2015	8	2	43	90803	3	13	1	272	8.4	1	1	122	11	11.7	1	46	29.718	14.0243902439024	40	50
4.08739e+14	1.88759e+14	5.33305e+12	2015	8	2	43	90803	3	14	1	333	8.2	1	1	122	11	7.7	1	48	19.558	14.6341463414634	40	50
4.08739e+14	1.88759e+14	5.33306e+12	2015	8	2	43	90803	3	16	1	355	10.4	1	1	122	11	9.3	1	47	23.622	14.3292682926829	40	50
4.08739e+14	1.88759e+14	5.33306e+12	2015	8	2	43	90803	4	5	1	118	21.1	1	1	122	11	12.4	1	59	31.496	17.9878048780488	40	50
4.0872e+14	1.88758e+14	5.32656e+12	2015	8	4	7	86443	1	3	1	79	15.2	1	1	122	11	9.9	1	47	25.146	14.3292682926829	35	50
4.0872e+14	1.88758e+14	5.32656e+12	2015	8	4	7	86443	1	2	1	61	14.8	1	1	122	11	11.4	1	45	28.956	13.719512195122	35	50
4.0872e+14	1.88758e+14	5.32656e+12	2015	8	4	7	86443	1	4	1	88	21	1	1	122	11	7.6	1	40	19.304	12.1951219512195	35	50
4.0872e+14	1.88758e+14	5.32656e+12	2015	8	4	7	86443	1	5	1	144	17.5	1	1	122	11	11.9	1	42	30.226	12.8048780487805	35	50
4.0872e+14	1.88758e+14	5.32657e+12	2015	8	4	7	86443	3	1	1	275	11	1	1	122	11	26.3	1	78	66.802	23.780487804878	35	50
4.08706e+14	1.88758e+14	5.32681e+12	2015	8	4	7	89220	3	1	2	9	22.5	1	1	122	11	10.1	1	46	25.654	14.0243902439024	35	50
4.08706e+14	1.88758e+14	5.32681e+12	2015	8	4	7	89220	3	2	2	17	11.5	1	1	122	11	9.7	1	42	24.638	12.8048780487805	35	50
4.08706e+14	1.88758e+14	5.32682e+12	2015	8	4	7	89220	3	3	2	139	7.1	1	1	122	11	8.1	1	35	20.574	10.6707317073171	35	50
4.08706e+14	1.88758e+14	5.32682e+12	2015	8	4	7	89220	3	4	2	143	21.6	1	1	122	11	8.8	1	43	22.352	13.109756097561	35	50
4.08706e+14	1.88758e+14	5.32682e+12	2015	8	4	7	89220	3	6	2	274	17.6	1	1	122	11	5.4	1	46	13.716	14.0243902439024	35	50
4.08706e+14	1.88758e+14	5.32682e+12	2015	8	4	7	89220	3	7	2	281	20.8	1	1	122	11	9.9	1	51	25.146	15.5487804878049	35	50
4.08706e+14	1.88758e+14	5.32682e+12	2015	8	4	7	89220	3	8	2	283	9.5	1	1	122	11	9.9	1	43	25.146	13.109756097561	35	50
4.08706e+14	1.88758e+14	5.32682e+12	2015	8	4	7	89220	3	9	2	287	16.6	1	1	122	11	8.1	1	46	20.574	14.0243902439024	35	50
4.08707e+14	1.88758e+14	5.34554e+12	2015	8	4	83	90521	1	1	1	31	12.5	1	1	122	11	14.1	1	50	35.814	15.2439024390244	38	50
4.08707e+14	1.88758e+14	5.34555e+12	2015	8	4	83	90521	3	2	1	231	10.5	1	1	122	11	6.4	1	41	16.256	12.5	38	50
4.08707e+14	1.88758e+14	5.34555e+12	2015	8	4	83	90521	3	3	1	250	5.3	1	2	122	11	12.4	1	49	31.496	14.9390243902439	38	50
4.08707e+14	1.88758e+14	5.34555e+12	2015	8	4	83	90521	3	4	1	260	23.6	1	1	122	11	14.6	1	54	37.084	16.4634146341463	38	50
4.08707e+14	1.88758e+14	5.34555e+12	2015	8	4	83	90521	4	1	1	158	17.4	1	1	122	11	13.5	1	50	34.29	15.2439024390244	38	50
4.08707e+14	1.88758e+14	5.34555e+12	2015	8	4	83	90521	4	2	1	237	18.9	1	1	122	11	8.1	1	45	20.574	13.719512195122	38	50
4.08707e+14	1.88758e+14	5.34555e+12	2015	8	4	83	90521	4	3	1	238	23.9	1	1	122	11	7	1	42	17.78	12.8048780487805	38	50
4.08707e+14	1.88758e+14	5.34556e+12	2015	8	4	83	90521	4	4	1	255	23	1	1	122	11	8.7	1	43	22.098	13.109756097561	38	50
4.08707e+14	1.88758e+14	5.34556e+12	2015	8	4	83	90521	4	5	1	284	22.6	1	1	122	11	9.9	1	54	25.146	16.4634146341463	38	50
3.36372e+14	1.88757e+14	4.70905e+12	2014	8	1	119	82312	1	2	1	253	8.9	1	1	122	11	12.4	1	50	31.496	15.2439024390244	35	50
3.36372e+14	1.88757e+14	4.70906e+12	2014	8	1	119	82312	1	4	1	326	15.9	1	1	122	11	11.5	1	34	29.21	10.3658536585366	35	50
3.36372e+14	1.88757e+14	4.70906e+12	2014	8	1	119	82312	4	1	1	102	14.9	1	1	122	11	18.5	1	58	46.99	17.6829268292683	35	50
3.36372e+14	1.88757e+14	4.70906e+12	2014	8	1	119	82312	4	2	1	252	19.2	1	1	122	11	17.8	1	72	45.212	21.9512195121951	35	50
3.36372e+14	1.88757e+14	4.70907e+12	2014	8	1	119	82312	4	4	1	289	2.7	1	1	122	11	10.9	1	28	27.686	8.53658536585366	35	50
3.36374e+14	1.88758e+14	4.69749e+12	2014	8	2	71	83241	1	1	1	49	21.9	1	1	122	11	10	1	40	25.4	12.1951219512195	35	50
3.36374e+14	1.88758e+14	4.6975e+12	2014	8	2	71	83241	1	3	1	151	6.3	1	1	122	11	5.9	1	28	14.986	8.53658536585366	35	50
3.36374e+14	1.88758e+14	4.6975e+12	2014	8	2	71	83241	1	2	1	81	9.5	1	1	122	11	8	1	37	20.32	11.280487804878	35	50
3.36374e+14	1.88758e+14	4.6975e+12	2014	8	2	71	83241	1	4	1	230	16.1	1	1	122	11	17.2	1	64	43.688	19.5121951219512	35	50
3.36374e+14	1.88758e+14	4.6975e+12	2014	8	2	71	83241	1	5	1	248	23.1	1	1	122	11	6.3	1	27	16.002	8.23170731707317	35	50
3.36374e+14	1.88758e+14	4.6975e+12	2014	8	2	71	83241	1	6	1	351	12.6	1	1	122	11	7.7	1	31	19.558	9.45121951219512	35	50
3.36374e+14	1.88758e+14	4.69751e+12	2014	8	2	71	83241	2	1	1	95	18.1	1	1	122	11	7.4	1	36	18.796	10.9756097560976	35	50
3.36374e+14	1.88758e+14	4.69751e+12	2014	8	2	71	83241	2	2	1	113	18.4	1	1	122	11	5.8	1	25	14.732	7.6219512195122	35	50
3.36374e+14	1.88758e+14	4.69751e+12	2014	8	2	71	83241	2	3	1	294	23.2	1	1	122	11	7.9	1	32	20.066	9.75609756097561	35	50
3.36374e+14	1.88758e+14	4.69751e+12	2014	8	2	71	83241	2	4	1	112	13.1	1	1	122	11	5.7	1	23	14.478	7.01219512195122	35	50
3.36374e+14	1.88758e+14	4.69751e+12	2014	8	2	71	83241	3	1	1	4	22.9	1	1	122	11	15.1	1	37	38.354	11.280487804878	35	50
3.36374e+14	1.88758e+14	4.69751e+12	2014	8	2	71	83241	3	2	1	91	23.5	1	1	122	11	13	1	49	33.02	14.9390243902439	35	50
3.36374e+14	1.88758e+14	4.69751e+12	2014	8	2	71	83241	3	3	1	92	23.4	1	1	122	11	12.7	1	49	32.258	14.9390243902439	35	50
3.36374e+14	1.88758e+14	4.69751e+12	2014	8	2	71	83241	3	4	1	149	13.4	1	1	122	11	9.9	1	54	25.146	16.4634146341463	35	50
3.36374e+14	1.88758e+14	4.69752e+12	2014	8	2	71	83241	3	5	1	149	11.2	1	1	122	11	11.5	1	51	29.21	15.5487804878049	35	50
3.36374e+14	1.88758e+14	4.69752e+12	2014	8	2	71	83241	3	6	1	171	19	1	1	122	11	12.5	1	53	31.75	16.1585365853659	35	50
3.36374e+14	1.88758e+14	4.69752e+12	2014	8	2	71	83241	3	7	1	189	21.9	1	1	122	11	11.7	1	54	29.718	16.4634146341463	35	50
3.36374e+14	1.88758e+14	4.69752e+12	2014	8	2	71	83241	3	8	1	245	15	1	1	122	11	11.6	1	47	29.464	14.3292682926829	35	50
3.36375e+14	1.88758e+14	4.69752e+12	2014	8	2	71	83241	4	3	1	39	17.3	1	1	122	11	13.6	1	51	34.544	15.5487804878049	35	50
3.36374e+14	1.88758e+14	4.69752e+12	2014	8	2	71	83241	3	9	1	252	20.7	1	1	122	11	8.9	1	33	22.606	10.0609756097561	35	50
3.36374e+14	1.88758e+14	4.69752e+12	2014	8	2	71	83241	4	1	1	10	21.1	1	1	122	11	8.6	1	51	21.844	15.5487804878049	35	50
3.36374e+14	1.88758e+14	4.69752e+12	2014	8	2	71	83241	4	2	1	18	16.6	1	1	122	11	7.5	1	39	19.05	11.890243902439	35	50
3.36375e+14	1.88758e+14	4.69752e+12	2014	8	2	71	83241	4	4	1	60	20.2	1	1	122	11	5.7	1	39	14.478	11.890243902439	35	50
3.36375e+14	1.88758e+14	4.69752e+12	2014	8	2	71	83241	4	5	1	70	19	1	1	122	11	12.2	1	45	30.988	13.719512195122	35	50
3.36375e+14	1.88758e+14	4.69753e+12	2014	8	2	71	83241	4	6	1	71	19.2	1	1	122	11	8.4	1	29	21.336	8.84146341463415	35	50
3.36366e+14	1.88757e+14	4.70594e+12	2014	8	3	105	80870	2	1	1	75	15.7	1	1	122	11	11.8	1	32	29.972	9.75609756097561	39	50
3.36366e+14	1.88757e+14	4.70595e+12	2014	8	3	105	80870	4	1	1	233	10.7	1	1	122	11	22.7	1	47	57.658	14.3292682926829	39	50
3.36341e+14	1.88757e+14	4.69542e+12	2014	8	4	67	80359	3	1	1	74	22.6	1	1	122	11	24.8	1	72	62.992	21.9512195121951	70	80
3.36341e+14	1.88757e+14	4.69542e+12	2014	8	4	67	80359	3	2	1	116	20	1	1	122	11	25.8	1	88	65.532	26.8292682926829	70	80
3.3635e+14	1.88757e+14	4.70057e+12	2014	8	4	81	81578	1	2	1	46	21.5	1	1	122	11	10.8	1	40	27.432	12.1951219512195	37	50
3.3635e+14	1.88757e+14	4.70057e+12	2014	8	4	81	81578	1	3	1	164	18.5	1	1	122	11	13.2	1	50	33.528	15.2439024390244	37	50
3.3635e+14	1.88757e+14	4.70057e+12	2014	8	4	81	81578	1	4	1	234	14.5	1	1	122	11	15.8	1	50	40.132	15.2439024390244	37	50
3.3635e+14	1.88757e+14	4.70057e+12	2014	8	4	81	81578	2	1	1	70	14.7	1	1	122	11	11	1	29	27.94	8.84146341463415	37	50
3.3635e+14	1.88757e+14	4.70057e+12	2014	8	4	81	81578	2	2	1	95	9.1	1	1	122	11	5.1	1	17	12.954	5.18292682926829	37	50
3.3635e+14	1.88757e+14	4.70057e+12	2014	8	4	81	81578	4	2	1	242	11.4	1	1	122	11	7.7	1	36	19.558	10.9756097560976	37	50
